# Supplementary material for: Assessing the Benefit of Dietary Choline Supplementation Throughout Adulthood in the Ts65Dn Mouse Model of Down Syndrome
Source: Nutrients. 2024 Nov 30;16(23):4167. doi: 10.3390/nu16234167 (PMC11644426; doi:10.3390/nu16234167)
Supplement: Supplementary file 1 [file nutrients-16-04167-s001.zip]

Archive with 1 entries (1 files):
- nutrients-3327457-supplementary.pdf
